# Supplementary material for: ﻿First report of the genus Woonpaikia Park, 2010 (Lepidoptera, Lecithoceridae) from China, with the description of two new species
Source: Zookeys. 2024 Feb 19;1192:1–7. doi: 10.3897/zookeys.1192.115033 (PMC10897862; doi:10.3897/zookeys.1192.115033)
Supplement: XML Treatment for Woonpaikia [file zookeys.1192.115033-treatment1.xml]

<!DOCTYPE tp:taxon-treatment
  PUBLIC "-//TaxonX//DTD Taxonomic Treatment Publishing DTD v0 20100105//EN" "tax-treatment-NSO.dtd">
<tp:taxon-treatment xmlns:tp="http://www.plazi.org/taxpub"><tp:treatment-meta><kwd-group><label>Taxon classification</label><kwd>
              <named-content content-type="kingdom">Animalia</named-content>
            </kwd><kwd>
              <named-content content-type="order">Lepidoptera</named-content>
            </kwd><kwd>
              <named-content content-type="family">Lecithoceridae</named-content>
            </kwd></kwd-group><mixed-citation publication-type="journal"><person-group><name><surname>Yu</surname><given-names>Shuai</given-names></name><name><surname>Wang</surname><given-names>Shuxia</given-names></name></person-group><article-title>﻿First report of the genus <italic><tp:taxon-name><tp:taxon-name-part taxon-name-part-type="genus" reg="Woonpaikia">Woonpaikia</tp:taxon-name-part></tp:taxon-name></italic> Park, 2010 (<tp:taxon-name><tp:taxon-name-part taxon-name-part-type="order">Lepidoptera</tp:taxon-name-part></tp:taxon-name>, <tp:taxon-name><tp:taxon-name-part taxon-name-part-type="family">Lecithoceridae</tp:taxon-name-part></tp:taxon-name>) from China, with the description of two new species</article-title><source>Zookeys</source><day>19</day><month>02</month><year>2024</year><volume>1192</volume><fpage>1</fpage><lpage>7</lpage><pub-id pub-id-type="doi">10.3897/zookeys.1192.115033</pub-id></mixed-citation></tp:treatment-meta><tp:nomenclature><label>﻿</label><tp:taxon-name>
            <object-id xmlns:xlink="http://www.w3.org/1999/xlink" content-type="arpha" xlink:type="simple">B102BAF5-C003-5EE4-B6C7-F9B15CEDE6B6</object-id>
            <tp:taxon-name-part taxon-name-part-type="genus" reg="Woonpaikia">Woonpaikia</tp:taxon-name-part>
          </tp:taxon-name><tp:taxon-authority>Park, 2010</tp:taxon-authority><tp:nomenclature-citation-list><tp:nomenclature-citation><tp:taxon-name>
                <tp:taxon-name-part taxon-name-part-type="genus" reg="Woonpaikia">Woonpaikia</tp:taxon-name-part>
              </tp:taxon-name><comment>Park, 2010: 239. Type species: <tp:taxon-name><tp:taxon-name-part taxon-name-part-type="genus" reg="Woonpaikia">Woonpaikia</tp:taxon-name-part><tp:taxon-name-part taxon-name-part-type="species" reg="villosa">villosa</tp:taxon-name-part></tp:taxon-name> Park, 2010.</comment></tp:nomenclature-citation></tp:nomenclature-citation-list></tp:nomenclature></tp:taxon-treatment>
