# Supplementary material for: ﻿First report of the genus Woonpaikia Park, 2010 (Lepidoptera, Lecithoceridae) from China, with the description of two new species
Source: Zookeys. 2024 Feb 19;1192:1–7. doi: 10.3897/zookeys.1192.115033 (PMC10897862; doi:10.3897/zookeys.1192.115033)
Supplement: XML Treatment for Woonpaikia angoonae [file zookeys.1192.115033-treatment2.xml]

<!DOCTYPE tp:taxon-treatment
  PUBLIC "-//TaxonX//DTD Taxonomic Treatment Publishing DTD v0 20100105//EN" "tax-treatment-NSO.dtd">
<tp:taxon-treatment xmlns:tp="http://www.plazi.org/taxpub"><tp:treatment-meta><kwd-group><label>Taxon classification</label><kwd>
              <named-content content-type="kingdom">Animalia</named-content>
            </kwd><kwd>
              <named-content content-type="order">Lepidoptera</named-content>
            </kwd><kwd>
              <named-content content-type="family">Lecithoceridae</named-content>
            </kwd></kwd-group><mixed-citation publication-type="journal"><person-group><name><surname>Yu</surname><given-names>Shuai</given-names></name><name><surname>Wang</surname><given-names>Shuxia</given-names></name></person-group><article-title>﻿First report of the genus <italic><tp:taxon-name><tp:taxon-name-part taxon-name-part-type="genus" reg="Woonpaikia">Woonpaikia</tp:taxon-name-part></tp:taxon-name></italic> Park, 2010 (<tp:taxon-name><tp:taxon-name-part taxon-name-part-type="order">Lepidoptera</tp:taxon-name-part></tp:taxon-name>, <tp:taxon-name><tp:taxon-name-part taxon-name-part-type="family">Lecithoceridae</tp:taxon-name-part></tp:taxon-name>) from China, with the description of two new species</article-title><source>Zookeys</source><day>19</day><month>02</month><year>2024</year><volume>1192</volume><fpage>1</fpage><lpage>7</lpage><pub-id pub-id-type="doi">10.3897/zookeys.1192.115033</pub-id></mixed-citation></tp:treatment-meta><tp:nomenclature><label>﻿</label><tp:taxon-name>
            <object-id xmlns:xlink="http://www.w3.org/1999/xlink" content-type="arpha" xlink:type="simple">5EA3C448-CC7C-58DB-848B-014045AE2E86</object-id>
            <tp:taxon-name-part taxon-name-part-type="genus" reg="Woonpaikia">Woonpaikia</tp:taxon-name-part>
            <tp:taxon-name-part taxon-name-part-type="species" reg="angoonae">angoonae</tp:taxon-name-part>
          </tp:taxon-name><tp:taxon-authority>Park, 2010</tp:taxon-authority><xref ref-type="fig" rid="F1">Figs 1A–C</xref><xref ref-type="fig" rid="F3">, 3A</xref><tp:nomenclature-citation-list><tp:nomenclature-citation><tp:taxon-name>
                <tp:taxon-name-part taxon-name-part-type="genus" reg="Woonpaikia">Woonpaikia</tp:taxon-name-part>
                <tp:taxon-name-part taxon-name-part-type="species" reg="angoonae">angoonae</tp:taxon-name-part>
              </tp:taxon-name><comment>Park, 2010: 241. Holotype male collected in Thailand (Chiang Mai) deposited in Osaka Prefecture University, Osaka, Japan (OPU).</comment></tp:nomenclature-citation></tp:nomenclature-citation-list></tp:nomenclature><tp:treatment-sec sec-type="material" id="SECID0EYLAC"><title>Materials examined.</title><p>China • 1♂; Yunnan, Mengla County, Bubeng; <named-content xmlns:xlink="http://www.w3.org/1999/xlink" content-type="dwc:verbatimCoordinates" xlink:type="simple"><named-content content-type="geo-json" specific-use="{&#34;type&#34;:&#34;Point&#34;,&#34;coordinates&#34;:[101.600000,21.600000]}" id="NCID0EBMAC" xlink:type="simple">21.60°N, 101.60°E</named-content></named-content>; 652 m elev.; 14 July 2013; SR Li et al. leg.; slide no. YS19297, <named-content xmlns:xlink="http://www.w3.org/1999/xlink" content-type="dwc:institutional_code" xlink:title="Insect Collection of Nankai University, Tianjin, China" xlink:href="http://grbio.org/institution/nankai-university" xlink:type="simple">NKU</named-content> • 1♂; Yunnan, Xishuangbanna, Yexianggu; <named-content xmlns:xlink="http://www.w3.org/1999/xlink" content-type="dwc:verbatimCoordinates" xlink:type="simple"><named-content content-type="geo-json" specific-use="{&#34;type&#34;:&#34;Point&#34;,&#34;coordinates&#34;:[100.870000,22.170000]}" id="NCID0ENMAC" xlink:type="simple">22.17°N, 100.87°E</named-content></named-content>; 762 m elev.; 9 July 2015; KJ Teng &amp; X Bai leg.; slide no. YS19298, <named-content xmlns:xlink="http://www.w3.org/1999/xlink" content-type="dwc:institutional_code" xlink:title="Insect Collection of Nankai University, Tianjin, China" xlink:href="http://grbio.org/institution/nankai-university" xlink:type="simple">NKU</named-content> • 1♂; Yunnan, Jinghong; <named-content xmlns:xlink="http://www.w3.org/1999/xlink" content-type="dwc:verbatimCoordinates" xlink:type="simple"><named-content content-type="geo-json" specific-use="{&#34;type&#34;:&#34;Point&#34;,&#34;coordinates&#34;:[100.770000,21.900000]}" id="NCID0EZMAC" xlink:type="simple">21.90°N, 100.77°E</named-content></named-content>; 640 m elev.; 2 Aug. 2016; KJ Teng et al.; slide no. YS19293, <named-content xmlns:xlink="http://www.w3.org/1999/xlink" content-type="dwc:institutional_code" xlink:title="Insect Collection of Nankai University, Tianjin, China" xlink:href="http://grbio.org/institution/nankai-university" xlink:type="simple">NKU</named-content> • 1♂; Yunnan, Menghai County, Nabanhe; <named-content xmlns:xlink="http://www.w3.org/1999/xlink" content-type="dwc:verbatimCoordinates" xlink:type="simple"><named-content content-type="geo-json" specific-use="{&#34;type&#34;:&#34;Point&#34;,&#34;coordinates&#34;:[100.610000,22.250000]}" id="NCID0EFNAC" xlink:type="simple">22.25°N, 100.61°E</named-content></named-content>; 1210 m elev.; 4–5 Aug. 2022; S Yu &amp; KJ Teng leg.; slide no. YUS061, <abbrev xmlns:xlink="http://www.w3.org/1999/xlink" xlink:title="Liaocheng University, Liaocheng, China" id="ABBRID0EKNAC" xlink:type="simple">LCU</abbrev> • 3♂; Yunnan, Jinghong, Mt Jinuo; <named-content xmlns:xlink="http://www.w3.org/1999/xlink" content-type="dwc:verbatimCoordinates" xlink:type="simple"><named-content content-type="geo-json" specific-use="{&#34;type&#34;:&#34;Point&#34;,&#34;coordinates&#34;:[100.890000,21.980000]}" id="NCID0ERNAC" xlink:type="simple">21.98°N, 100.89°E</named-content></named-content>; 1425 m elev.; 6–7 Aug. 2022; S Yu &amp; KJ Teng leg.; slide no. YUS063, <abbrev xmlns:xlink="http://www.w3.org/1999/xlink" xlink:title="Liaocheng University, Liaocheng, China" id="ABBRID0EWNAC" xlink:type="simple">LCU</abbrev>.</p></tp:treatment-sec><tp:treatment-sec sec-type="description" id="SECID0E1NAC"><title>Description.</title><p>Adult wingspan 10.5‒12.5 mm (Fig. <xref ref-type="fig" rid="F1">1A</xref>).</p><fig id="F1" position="float" orientation="portrait"><object-id xmlns:xlink="http://www.w3.org/1999/xlink" content-type="doi" xlink:type="simple">10.3897/zookeys.1192.115033.figure1</object-id><object-id xmlns:xlink="http://www.w3.org/1999/xlink" content-type="arpha" xlink:type="simple">F7DA5776-3918-5E5E-9034-B2382EC8B8FB</object-id><label>Figure 1.</label><caption><p>External features of <italic><tp:taxon-name><tp:taxon-name-part taxon-name-part-type="genus" reg="Woonpaikia">Woonpaikia</tp:taxon-name-part></tp:taxon-name></italic> spp. <bold>A–C</bold><italic><tp:taxon-name><tp:taxon-name-part taxon-name-part-type="genus" reg="Woonpaikia">W.</tp:taxon-name-part><tp:taxon-name-part taxon-name-part-type="species" reg="angoonae">angoonae</tp:taxon-name-part></tp:taxon-name></italic> Park, 2010, male, YUS063 <bold>B</bold> lateral view of head <bold>C</bold> close-up of scape <bold>D–F</bold><italic><tp:taxon-name><tp:taxon-name-part taxon-name-part-type="genus" reg="Woonpaikia">W.</tp:taxon-name-part><tp:taxon-name-part taxon-name-part-type="species" reg="imperspicua">imperspicua</tp:taxon-name-part></tp:taxon-name></italic> sp. nov., holotype, male, YUS064 <bold>E</bold> lateral view of head <bold>F</bold> close-up of scape <bold>G–I</bold><italic><tp:taxon-name><tp:taxon-name-part taxon-name-part-type="genus" reg="Woonpaikia">W.</tp:taxon-name-part><tp:taxon-name-part taxon-name-part-type="species" reg="similangoonae">similangoonae</tp:taxon-name-part></tp:taxon-name></italic> sp. nov., male, YUS062 <bold>H</bold> lateral view of head <bold>I</bold> close-up of scape. Scale bars: 2.0 mm.</p></caption><graphic xmlns:xlink="http://www.w3.org/1999/xlink" xlink:href="zookeys-1192-001_article-115033__-g001.jpg" position="float" orientation="portrait" xlink:type="simple" id="oo_985561.jpg"><uri content-type="original_file" xlink:type="simple">https://binary.pensoft.net/fig/985561</uri></graphic></fig></tp:treatment-sec><tp:treatment-sec sec-type="diagnosis" id="SECID0EMAAE"><title>Diagnosis.</title><p>This species can be recognized by the smoothly arcuate apical process of the sacculus which extends posteriorly beyond the apex of the cucullus (Fig. <xref ref-type="fig" rid="F3">3A</xref>). It is most similar to the new species, <italic><tp:taxon-name><tp:taxon-name-part taxon-name-part-type="genus" reg="Woonpaikia">W.</tp:taxon-name-part><tp:taxon-name-part taxon-name-part-type="species" reg="similangoonae">similangoonae</tp:taxon-name-part></tp:taxon-name></italic>. The differences between these species are detailed below.</p></tp:treatment-sec><tp:treatment-sec sec-type="distribution" id="SECID0EBBAE"><title>Distribution.</title><p>China (Yunnan, new record), Thailand.</p></tp:treatment-sec><tp:treatment-sec sec-type="remarks" id="SECID0EGBAE"><title>Remarks.</title><p>This species was originally described from Thailand based on a single male. It is recorded here from China for the first time.</p></tp:treatment-sec><tp:treatment-sec><!--Section generated to contain objects referenced in tp:taxon-treatment.--><fig id="F3" position="float" orientation="portrait"><object-id xmlns:xlink="http://www.w3.org/1999/xlink" content-type="doi" xlink:type="simple">10.3897/zookeys.1192.115033.figure3</object-id><object-id xmlns:xlink="http://www.w3.org/1999/xlink" content-type="arpha" xlink:type="simple">24CD50DF-E583-50F6-BF0D-635FB0104F0A</object-id><label>Figure 3.</label><caption><p>Male genitalia of <italic><tp:taxon-name><tp:taxon-name-part taxon-name-part-type="genus" reg="Woonpaikia">Woonpaikia</tp:taxon-name-part></tp:taxon-name></italic> spp. <bold>A</bold><italic><tp:taxon-name><tp:taxon-name-part taxon-name-part-type="genus" reg="Woonpaikia">W.</tp:taxon-name-part><tp:taxon-name-part taxon-name-part-type="species" reg="angoonae">angoonae</tp:taxon-name-part></tp:taxon-name></italic> Park, 2010, slide no. YUS063 <bold>B</bold><italic><tp:taxon-name><tp:taxon-name-part taxon-name-part-type="genus" reg="Woonpaikia">W.</tp:taxon-name-part><tp:taxon-name-part taxon-name-part-type="species" reg="imperspicua">imperspicua</tp:taxon-name-part></tp:taxon-name></italic> sp. nov., holotype, slide no. YUS064 <bold>C</bold><italic><tp:taxon-name><tp:taxon-name-part taxon-name-part-type="genus" reg="Woonpaikia">W.</tp:taxon-name-part><tp:taxon-name-part taxon-name-part-type="species" reg="similangoonae">similangoonae</tp:taxon-name-part></tp:taxon-name></italic> sp. nov., slide no. YUS062. Scale bars: 0.5 mm.</p></caption><graphic xmlns:xlink="http://www.w3.org/1999/xlink" xlink:href="zookeys-1192-001_article-115033__-g003.jpg" position="float" orientation="portrait" xlink:type="simple" id="oo_985563.jpg"><uri content-type="original_file" xlink:type="simple">https://binary.pensoft.net/fig/985563</uri></graphic></fig></tp:treatment-sec></tp:taxon-treatment>
