# Supplementary material for: ﻿First report of the genus Woonpaikia Park, 2010 (Lepidoptera, Lecithoceridae) from China, with the description of two new species
Source: Zookeys. 2024 Feb 19;1192:1–7. doi: 10.3897/zookeys.1192.115033 (PMC10897862; doi:10.3897/zookeys.1192.115033)
Supplement: XML Treatment for Woonpaikia imperspicua [file zookeys.1192.115033-treatment3.xml]

<!DOCTYPE tp:taxon-treatment
  PUBLIC "-//TaxonX//DTD Taxonomic Treatment Publishing DTD v0 20100105//EN" "tax-treatment-NSO.dtd">
<tp:taxon-treatment xmlns:tp="http://www.plazi.org/taxpub"><tp:treatment-meta><kwd-group><label>Taxon classification</label><kwd>
              <named-content content-type="kingdom">Animalia</named-content>
            </kwd><kwd>
              <named-content content-type="order">Lepidoptera</named-content>
            </kwd><kwd>
              <named-content content-type="family">Lecithoceridae</named-content>
            </kwd></kwd-group><mixed-citation publication-type="journal"><person-group><name><surname>Yu</surname><given-names>Shuai</given-names></name><name><surname>Wang</surname><given-names>Shuxia</given-names></name></person-group><article-title>﻿First report of the genus <italic><tp:taxon-name><tp:taxon-name-part taxon-name-part-type="genus" reg="Woonpaikia">Woonpaikia</tp:taxon-name-part></tp:taxon-name></italic> Park, 2010 (<tp:taxon-name><tp:taxon-name-part taxon-name-part-type="order">Lepidoptera</tp:taxon-name-part></tp:taxon-name>, <tp:taxon-name><tp:taxon-name-part taxon-name-part-type="family">Lecithoceridae</tp:taxon-name-part></tp:taxon-name>) from China, with the description of two new species</article-title><source>Zookeys</source><day>19</day><month>02</month><year>2024</year><volume>1192</volume><fpage>1</fpage><lpage>7</lpage><pub-id pub-id-type="doi">10.3897/zookeys.1192.115033</pub-id></mixed-citation></tp:treatment-meta><tp:nomenclature><label>﻿</label><tp:taxon-name>
            <object-id xmlns:xlink="http://www.w3.org/1999/xlink" content-type="arpha" xlink:type="simple">4CA60D61-019A-5AEC-8B2C-48807F16527B</object-id>
            <tp:taxon-name-part taxon-name-part-type="genus" reg="Woonpaikia">Woonpaikia</tp:taxon-name-part>
            <tp:taxon-name-part taxon-name-part-type="species" reg="imperspicua">imperspicua</tp:taxon-name-part>
            <object-id xmlns:xlink="http://www.w3.org/1999/xlink" content-type="zoobank" xlink:type="simple">https://zoobank.org/90F5CE81-246C-4C58-9D51-A37832D89FF0</object-id>
          </tp:taxon-name><tp:taxon-authority>Yu &amp; Wang</tp:taxon-authority><tp:taxon-status xmlns:xlink="http://www.w3.org/1999/xlink" xlink:type="simple">sp. nov.</tp:taxon-status><xref ref-type="fig" rid="F1">Figs 1D–F</xref><xref ref-type="fig" rid="F2">, 2A</xref><xref ref-type="fig" rid="F3">, 3B</xref></tp:nomenclature><tp:treatment-sec sec-type="type material" id="SECID0EBDAE"><title>Type materials.</title><p><bold><italic>Holotype</italic></bold>: China • ♂; Yunnan, Jinghong, Mt Jinuo; <named-content xmlns:xlink="http://www.w3.org/1999/xlink" content-type="dwc:verbatimCoordinates" xlink:type="simple"><named-content content-type="geo-json" specific-use="{&#34;type&#34;:&#34;Point&#34;,&#34;coordinates&#34;:[100.890000,21.980000]}" id="NCID0EPDAE" xlink:type="simple">21.98°N, 100.89°E</named-content></named-content>; 1425 m elev.; 6 Aug. 2022; S Yu &amp; KJ Teng leg.; slide no. YUS064, <abbrev xmlns:xlink="http://www.w3.org/1999/xlink" xlink:title="Liaocheng University, Liaocheng, China" id="ABBRID0EUDAE" xlink:type="simple">LCU</abbrev>. <bold><italic>Paratype</italic></bold>: 1♂; same data as holotype; slide no. YUS060, <abbrev xmlns:xlink="http://www.w3.org/1999/xlink" xlink:title="Liaocheng University, Liaocheng, China" id="ABBRID0E2DAE" xlink:type="simple">LCU</abbrev>.</p></tp:treatment-sec><tp:treatment-sec sec-type="diagnosis" id="SECID0E6DAE"><title>Diagnosis.</title><p>The new species can be distinguished by the triangular apical process of the sacculus which extends for less than 1/2 the length of the cucullus, and by the aedeagus which has dorsal and ventral extensions at the apex; in <italic><tp:taxon-name><tp:taxon-name-part taxon-name-part-type="genus" reg="Woonpaikia">W.</tp:taxon-name-part><tp:taxon-name-part taxon-name-part-type="species" reg="similangoonae">similangoonae</tp:taxon-name-part></tp:taxon-name></italic> and <italic><tp:taxon-name><tp:taxon-name-part taxon-name-part-type="genus" reg="Woonpaikia">W.</tp:taxon-name-part><tp:taxon-name-part taxon-name-part-type="species" reg="angoonae">angoonae</tp:taxon-name-part></tp:taxon-name></italic>, the apical process of the sacculus is long, extending posteriorly at least as far as the apex of the cucullus (sometimes further). <italic><tp:taxon-name><tp:taxon-name-part taxon-name-part-type="genus" reg="Woonpaikia">Woonpaikia</tp:taxon-name-part><tp:taxon-name-part taxon-name-part-type="species" reg="villosa">villosa</tp:taxon-name-part></tp:taxon-name></italic> has a transverse fascia in the hindwing (<xref ref-type="bibr" rid="B4">Park 2010</xref>: 240, fig. 1), whereas <italic><tp:taxon-name><tp:taxon-name-part taxon-name-part-type="genus" reg="Woonpaikia">W.</tp:taxon-name-part><tp:taxon-name-part taxon-name-part-type="species" reg="imperspicua">imperspicua</tp:taxon-name-part></tp:taxon-name></italic> lacks this fascia.</p></tp:treatment-sec><tp:treatment-sec sec-type="description" id="SECID0EVFAE"><title>Description.</title><p>Wingspan 13.5‒14.0 mm (Figs <xref ref-type="fig" rid="F1">1D</xref>, <xref ref-type="fig" rid="F2">2A</xref>). Head brown. Antenna orange white; scape with a small imperceptible pectin-like scale tuft ventrodistally. Labial palpus dorsally with dense, long, hair-like scales; third palpomere shorter than second palpomere. Forewing slightly widened distally, costal margin almost straight, apex produced, termen gently concave; ground color dark brown; orange-yellow along costal margin from before middle to apex; discal stigma black, small, rounded; plical stigma black; discocellular stigma black, larger than plical stigma; fringe greyish brown, with an orange-white basal line; R<sub>3</sub>, R<sub>4</sub> and R<sub>5</sub> stalked, R<sub>5</sub> to termen, CuA<sub>1</sub> and CuA<sub>2</sub> with short stalk. Hindwing and fringe pale greyish brown; M<sub>3</sub> and CuA<sub>1</sub> stalked.</p><fig id="F2" position="float" orientation="portrait"><object-id xmlns:xlink="http://www.w3.org/1999/xlink" content-type="doi" xlink:type="simple">10.3897/zookeys.1192.115033.figure2</object-id><object-id xmlns:xlink="http://www.w3.org/1999/xlink" content-type="arpha" xlink:type="simple">B80C3A93-000A-5265-AA03-D86BF454BDBD</object-id><label>Figure 2.</label><caption><p>Wing venation of <italic><tp:taxon-name><tp:taxon-name-part taxon-name-part-type="genus" reg="Woonpaikia">Woonpaikia</tp:taxon-name-part></tp:taxon-name></italic> spp. <bold>A</bold><italic><tp:taxon-name><tp:taxon-name-part taxon-name-part-type="genus" reg="Woonpaikia">W.</tp:taxon-name-part><tp:taxon-name-part taxon-name-part-type="species" reg="imperspicua">imperspicua</tp:taxon-name-part></tp:taxon-name></italic> sp. nov., paratype, slide no. YUS060 <bold>B</bold><italic><tp:taxon-name><tp:taxon-name-part taxon-name-part-type="genus" reg="Woonpaikia">W.</tp:taxon-name-part><tp:taxon-name-part taxon-name-part-type="species" reg="similangoonae">similangoonae</tp:taxon-name-part></tp:taxon-name></italic> sp. nov. paratype, slide no. YUS075. Scale bars: 2.0 mm.</p></caption><graphic xmlns:xlink="http://www.w3.org/1999/xlink" xlink:href="zookeys-1192-001_article-115033__-g002.jpg" position="float" orientation="portrait" xlink:type="simple" id="oo_985562.jpg"><uri content-type="original_file" xlink:type="simple">https://binary.pensoft.net/fig/985562</uri></graphic></fig><p><bold><italic>Male genitalia</italic></bold> (Fig. <xref ref-type="fig" rid="F3">3B</xref>). Uncus with caudal lobes thumb-shaped. Gnathos with basal plate distally semi-ovate, with rounded apex; median process almost uniformly wide in basal 2/3, thereafter sharply narrowed to a pointed apex, curved ventrad at basal 2/3 by a right angle. Costal bar narrow, taenioid. Valva with basal part subquadrate; cucullus arising from upper corner of basal part of valva, narrowed at base, widened to middle, width at middle about twice width of base, thereafter narrowed to blunt apex, nearly straight on costal margin, bearing a row of needle-like setae along ventral margin; sacculus wide, straight on its ventral margin, with a triangular apical process extending less than 1/2 length of cucullus and bearing a row of needle-like setae. Juxta elliptical, wider than long, with a subquadrate process at middle on anterior margin. Vinculum rounded on anterior margin. Aedeagus slightly shorter than valva, almost uniformly wide, with a horn-like dorsal extension and a spiniform ventral extension; cornuti consisting of a flake-like plate placed beyond middle and three spinules near apex.</p><fig id="F3" position="float" orientation="portrait"><object-id xmlns:xlink="http://www.w3.org/1999/xlink" content-type="doi" xlink:type="simple">10.3897/zookeys.1192.115033.figure3</object-id><object-id xmlns:xlink="http://www.w3.org/1999/xlink" content-type="arpha" xlink:type="simple">24CD50DF-E583-50F6-BF0D-635FB0104F0A</object-id><label>Figure 3.</label><caption><p>Male genitalia of <italic><tp:taxon-name><tp:taxon-name-part taxon-name-part-type="genus" reg="Woonpaikia">Woonpaikia</tp:taxon-name-part></tp:taxon-name></italic> spp. <bold>A</bold><italic><tp:taxon-name><tp:taxon-name-part taxon-name-part-type="genus" reg="Woonpaikia">W.</tp:taxon-name-part><tp:taxon-name-part taxon-name-part-type="species" reg="angoonae">angoonae</tp:taxon-name-part></tp:taxon-name></italic> Park, 2010, slide no. YUS063 <bold>B</bold><italic><tp:taxon-name><tp:taxon-name-part taxon-name-part-type="genus" reg="Woonpaikia">W.</tp:taxon-name-part><tp:taxon-name-part taxon-name-part-type="species" reg="imperspicua">imperspicua</tp:taxon-name-part></tp:taxon-name></italic> sp. nov., holotype, slide no. YUS064 <bold>C</bold><italic><tp:taxon-name><tp:taxon-name-part taxon-name-part-type="genus" reg="Woonpaikia">W.</tp:taxon-name-part><tp:taxon-name-part taxon-name-part-type="species" reg="similangoonae">similangoonae</tp:taxon-name-part></tp:taxon-name></italic> sp. nov., slide no. YUS062. Scale bars: 0.5 mm.</p></caption><graphic xmlns:xlink="http://www.w3.org/1999/xlink" xlink:href="zookeys-1192-001_article-115033__-g003.jpg" position="float" orientation="portrait" xlink:type="simple" id="oo_985563.jpg"><uri content-type="original_file" xlink:type="simple">https://binary.pensoft.net/fig/985563</uri></graphic></fig><p><bold>Female.</bold> Unknown.</p></tp:treatment-sec><tp:treatment-sec sec-type="distribution" id="SECID0ELKAE"><title>Distribution.</title><p>China (Yunnan).</p></tp:treatment-sec><tp:treatment-sec sec-type="etymology" id="SECID0EQKAE"><title>Etymology.</title><p>The specific name is derived from the Latin <italic>imperspicuus</italic>, referring to the small imperceptible pectin-like scale tuft on the scape of the antenna.</p></tp:treatment-sec><tp:treatment-sec><!--Section generated to contain objects referenced in tp:taxon-treatment.--><fig id="F1" position="float" orientation="portrait"><object-id xmlns:xlink="http://www.w3.org/1999/xlink" content-type="doi" xlink:type="simple">10.3897/zookeys.1192.115033.figure1</object-id><object-id xmlns:xlink="http://www.w3.org/1999/xlink" content-type="arpha" xlink:type="simple">F7DA5776-3918-5E5E-9034-B2382EC8B8FB</object-id><label>Figure 1.</label><caption><p>External features of <italic><tp:taxon-name><tp:taxon-name-part taxon-name-part-type="genus" reg="Woonpaikia">Woonpaikia</tp:taxon-name-part></tp:taxon-name></italic> spp. <bold>A–C</bold><italic><tp:taxon-name><tp:taxon-name-part taxon-name-part-type="genus" reg="Woonpaikia">W.</tp:taxon-name-part><tp:taxon-name-part taxon-name-part-type="species" reg="angoonae">angoonae</tp:taxon-name-part></tp:taxon-name></italic> Park, 2010, male, YUS063 <bold>B</bold> lateral view of head <bold>C</bold> close-up of scape <bold>D–F</bold><italic><tp:taxon-name><tp:taxon-name-part taxon-name-part-type="genus" reg="Woonpaikia">W.</tp:taxon-name-part><tp:taxon-name-part taxon-name-part-type="species" reg="imperspicua">imperspicua</tp:taxon-name-part></tp:taxon-name></italic> sp. nov., holotype, male, YUS064 <bold>E</bold> lateral view of head <bold>F</bold> close-up of scape <bold>G–I</bold><italic><tp:taxon-name><tp:taxon-name-part taxon-name-part-type="genus" reg="Woonpaikia">W.</tp:taxon-name-part><tp:taxon-name-part taxon-name-part-type="species" reg="similangoonae">similangoonae</tp:taxon-name-part></tp:taxon-name></italic> sp. nov., male, YUS062 <bold>H</bold> lateral view of head <bold>I</bold> close-up of scape. Scale bars: 2.0 mm.</p></caption><graphic xmlns:xlink="http://www.w3.org/1999/xlink" xlink:href="zookeys-1192-001_article-115033__-g001.jpg" position="float" orientation="portrait" xlink:type="simple" id="oo_985561.jpg"><uri content-type="original_file" xlink:type="simple">https://binary.pensoft.net/fig/985561</uri></graphic></fig></tp:treatment-sec><ref-list><ref id="B4"><mixed-citation xmlns:xlink="http://www.w3.org/1999/xlink" xlink:type="simple"><person-group><name name-style="western"><surname>Park</surname><given-names>KT</given-names></name></person-group> (<year>2010</year>) <article-title>A new genus <italic><tp:taxon-name><tp:taxon-name-part taxon-name-part-type="genus">Woonpaikia</tp:taxon-name-part></tp:taxon-name></italic> Park, gen. nov. (<tp:taxon-name><tp:taxon-name-part taxon-name-part-type="order">Lepidoptera</tp:taxon-name-part></tp:taxon-name>: <tp:taxon-name><tp:taxon-name-part taxon-name-part-type="family">Lecithoceridae</tp:taxon-name-part></tp:taxon-name>) with descriptions of two new species.</article-title><source>Journal of Asia-Pacific Entomology</source><volume>13</volume>(<issue>3</issue>): <fpage>239</fpage>–<lpage>242</lpage>. <ext-link xlink:href="10.1016/j.aspen.2010.04.004" ext-link-type="doi" xlink:type="simple">https://doi.org/10.1016/j.aspen.2010.04.004</ext-link></mixed-citation></ref></ref-list></tp:taxon-treatment>
