# Supplementary material for: ﻿First report of the genus Woonpaikia Park, 2010 (Lepidoptera, Lecithoceridae) from China, with the description of two new species
Source: Zookeys. 2024 Feb 19;1192:1–7. doi: 10.3897/zookeys.1192.115033 (PMC10897862; doi:10.3897/zookeys.1192.115033)
Supplement: XML Treatment for Woonpaikia similangoonae [file zookeys.1192.115033-treatment4.xml]

<!DOCTYPE tp:taxon-treatment
  PUBLIC "-//TaxonX//DTD Taxonomic Treatment Publishing DTD v0 20100105//EN" "tax-treatment-NSO.dtd">
<tp:taxon-treatment xmlns:tp="http://www.plazi.org/taxpub"><tp:treatment-meta><kwd-group><label>Taxon classification</label><kwd>
              <named-content content-type="kingdom">Animalia</named-content>
            </kwd><kwd>
              <named-content content-type="order">Lepidoptera</named-content>
            </kwd><kwd>
              <named-content content-type="family">Lecithoceridae</named-content>
            </kwd></kwd-group><mixed-citation publication-type="journal"><person-group><name><surname>Yu</surname><given-names>Shuai</given-names></name><name><surname>Wang</surname><given-names>Shuxia</given-names></name></person-group><article-title>﻿First report of the genus <italic><tp:taxon-name><tp:taxon-name-part taxon-name-part-type="genus" reg="Woonpaikia">Woonpaikia</tp:taxon-name-part></tp:taxon-name></italic> Park, 2010 (<tp:taxon-name><tp:taxon-name-part taxon-name-part-type="order">Lepidoptera</tp:taxon-name-part></tp:taxon-name>, <tp:taxon-name><tp:taxon-name-part taxon-name-part-type="family">Lecithoceridae</tp:taxon-name-part></tp:taxon-name>) from China, with the description of two new species</article-title><source>Zookeys</source><day>19</day><month>02</month><year>2024</year><volume>1192</volume><fpage>1</fpage><lpage>7</lpage><pub-id pub-id-type="doi">10.3897/zookeys.1192.115033</pub-id></mixed-citation></tp:treatment-meta><tp:nomenclature><label>﻿</label><tp:taxon-name>
            <object-id xmlns:xlink="http://www.w3.org/1999/xlink" content-type="arpha" xlink:type="simple">1F83182E-372E-5AB9-BD7A-6128DD9BA4E1</object-id>
            <tp:taxon-name-part taxon-name-part-type="genus" reg="Woonpaikia">Woonpaikia</tp:taxon-name-part>
            <tp:taxon-name-part taxon-name-part-type="species" reg="similangoonae">similangoonae</tp:taxon-name-part>
            <object-id xmlns:xlink="http://www.w3.org/1999/xlink" content-type="zoobank" xlink:type="simple">https://zoobank.org/039D1A18-1348-4893-A6F8-4B5D5A086F33</object-id>
          </tp:taxon-name><tp:taxon-authority>Yu &amp; Wang</tp:taxon-authority><tp:taxon-status xmlns:xlink="http://www.w3.org/1999/xlink" xlink:type="simple">sp. nov.</tp:taxon-status><xref ref-type="fig" rid="F1">Figs 1G–I</xref><xref ref-type="fig" rid="F2">, 2B</xref><xref ref-type="fig" rid="F3">, 3C</xref></tp:nomenclature><tp:treatment-sec sec-type="type material" id="SECID0EOMAE"><title>Type materials.</title><p><bold><italic>Holotype</italic></bold>: China • ♂; Yunnan, Mang City, Mt Banggunjian; <named-content xmlns:xlink="http://www.w3.org/1999/xlink" content-type="dwc:verbatimCoordinates" xlink:type="simple"><named-content content-type="geo-json" specific-use="{&#34;type&#34;:&#34;Point&#34;,&#34;coordinates&#34;:[97.840000,24.390000]}" id="NCID0E3MAE" xlink:type="simple">24.39°N, 97.84°E</named-content></named-content>; 1758 m elev.; 14 Aug. 2022; S Yu &amp; KJ Teng leg.; slide no. YUS062, <abbrev xmlns:xlink="http://www.w3.org/1999/xlink" xlink:title="Liaocheng University, Liaocheng, China" id="ABBRID0EBNAE" xlink:type="simple">LCU</abbrev>. <bold><italic>Paratype</italic></bold>: 1♂; same data as holotype; slide no. YUS075, <abbrev xmlns:xlink="http://www.w3.org/1999/xlink" xlink:title="Liaocheng University, Liaocheng, China" id="ABBRID0EINAE" xlink:type="simple">LCU</abbrev>.</p></tp:treatment-sec><tp:treatment-sec sec-type="diagnosis" id="SECID0EMNAE"><title>Diagnosis.</title><p>The new species is similar to <italic><tp:taxon-name><tp:taxon-name-part taxon-name-part-type="genus" reg="Woonpaikia">W.</tp:taxon-name-part><tp:taxon-name-part taxon-name-part-type="species" reg="angoonae">angoonae</tp:taxon-name-part></tp:taxon-name></italic>, but it can be distinguished by the capitate cucullus and the aedeagus with a needle-like apical extension. In <italic><tp:taxon-name><tp:taxon-name-part taxon-name-part-type="genus" reg="Woonpaikia">W.</tp:taxon-name-part><tp:taxon-name-part taxon-name-part-type="species" reg="angoonae">angoonae</tp:taxon-name-part></tp:taxon-name></italic>, the cucullus is acuminate and the aedeagus lacks an extension on the apex.</p></tp:treatment-sec><tp:treatment-sec sec-type="description" id="SECID0EIOAE"><title>Description.</title><p>Wingspan 14.0‒15.0 mm (Figs <xref ref-type="fig" rid="F1">1G</xref>, <xref ref-type="fig" rid="F2">2B</xref>). Head yellowish brown. Antenna yellow; scape ventrodistally with a small imperceptible pectin-like scale tuft. Labial palpus with dense, long, hair-like scales dorsally; third palpomere shorter than second palpomere. Forewing slightly widened distally, with costal margin almost straight, apex produced, termen gently concave; ground color yellowish brown; orange-yellow along costal margin from about basal 2/5 to apex; discal stigma black, rounded; plical stigma black, nearly same size as discal stigma; discocellular stigma black, elliptical; fringe greyish brown, with an orange-white basal line; R<sub>3</sub>, R<sub>4</sub>, and R<sub>5</sub> stalked, R<sub>5</sub> to termen, CuA<sub>1</sub> and CuA<sub>2</sub> with short stalk. Hindwing and fringe yellow, dark brown scales along vein M<sub>2</sub>; M<sub>3</sub> and CuA<sub>1</sub> shortly stalked.</p><p><bold><italic>Male genitalia</italic></bold> (Fig. <xref ref-type="fig" rid="F3">3C</xref>). Uncus nearly inverted trapezoidal; caudal lobes semi-ovate. Gnathos with basal plate roundly produced on posterior margin; median process narrowed slightly from base to basal 2/3, thereafter sharply narrowed to a pointed apex, curved ventrad at basal 2/3 by a right angle. Costal bar narrow, arched taenioid. Valva with basal part trapezoidal; cucullus capitate, arising from upper corner of basal part of valva, sinuate, narrow basally, widened to about basal 2/3, thereafter narrowed slightly to rounded apex, costal margin arched in basal 1/2 and straight in distal 1/2; sacculus wide, straight on its ventral margin, with a long, apical process extending posteriorly as far as apex of cucullus. Juxta elliptical, wider than long, with a thumbed process at middle on anterior margin. Vinculum subrounded on anterior margin. Aedeagus slightly shorter than valva, wide at base, narrowed to apex, with a needle-like apical extension; cornuti consisting of two needle-like spines of different sizes and a flake-like plate bearing three spinules.</p><p><bold>Female.</bold> Unknown.</p></tp:treatment-sec><tp:treatment-sec sec-type="distribution" id="SECID0EXPAE"><title>Distribution.</title><p>China (Yunnan).</p></tp:treatment-sec><tp:treatment-sec sec-type="etymology" id="SECID0E3PAE"><title>Etymology.</title><p>The specific epithet is derived from the Latin <italic>simile</italic> (likeness) and <italic><tp:taxon-name><tp:taxon-name-part taxon-name-part-type="genus" reg="Woonpaikia"/><tp:taxon-name-part taxon-name-part-type="species" reg="angoonae">angoonae</tp:taxon-name-part></tp:taxon-name></italic>, referring to the similarity between this new species and <italic><tp:taxon-name><tp:taxon-name-part taxon-name-part-type="genus" reg="Woonpaikia">W.</tp:taxon-name-part><tp:taxon-name-part taxon-name-part-type="species" reg="angoonae">angoonae</tp:taxon-name-part></tp:taxon-name></italic>.</p></tp:treatment-sec><tp:treatment-sec><!--Section generated to contain objects referenced in tp:taxon-treatment.--><fig id="F1" position="float" orientation="portrait"><object-id xmlns:xlink="http://www.w3.org/1999/xlink" content-type="doi" xlink:type="simple">10.3897/zookeys.1192.115033.figure1</object-id><object-id xmlns:xlink="http://www.w3.org/1999/xlink" content-type="arpha" xlink:type="simple">F7DA5776-3918-5E5E-9034-B2382EC8B8FB</object-id><label>Figure 1.</label><caption><p>External features of <italic><tp:taxon-name><tp:taxon-name-part taxon-name-part-type="genus" reg="Woonpaikia">Woonpaikia</tp:taxon-name-part></tp:taxon-name></italic> spp. <bold>A–C</bold><italic><tp:taxon-name><tp:taxon-name-part taxon-name-part-type="genus" reg="Woonpaikia">W.</tp:taxon-name-part><tp:taxon-name-part taxon-name-part-type="species" reg="angoonae">angoonae</tp:taxon-name-part></tp:taxon-name></italic> Park, 2010, male, YUS063 <bold>B</bold> lateral view of head <bold>C</bold> close-up of scape <bold>D–F</bold><italic><tp:taxon-name><tp:taxon-name-part taxon-name-part-type="genus" reg="Woonpaikia">W.</tp:taxon-name-part><tp:taxon-name-part taxon-name-part-type="species" reg="imperspicua">imperspicua</tp:taxon-name-part></tp:taxon-name></italic> sp. nov., holotype, male, YUS064 <bold>E</bold> lateral view of head <bold>F</bold> close-up of scape <bold>G–I</bold><italic><tp:taxon-name><tp:taxon-name-part taxon-name-part-type="genus" reg="Woonpaikia">W.</tp:taxon-name-part><tp:taxon-name-part taxon-name-part-type="species" reg="similangoonae">similangoonae</tp:taxon-name-part></tp:taxon-name></italic> sp. nov., male, YUS062 <bold>H</bold> lateral view of head <bold>I</bold> close-up of scape. Scale bars: 2.0 mm.</p></caption><graphic xmlns:xlink="http://www.w3.org/1999/xlink" xlink:href="zookeys-1192-001_article-115033__-g001.jpg" position="float" orientation="portrait" xlink:type="simple" id="oo_985561.jpg"><uri content-type="original_file" xlink:type="simple">https://binary.pensoft.net/fig/985561</uri></graphic></fig><fig id="F2" position="float" orientation="portrait"><object-id xmlns:xlink="http://www.w3.org/1999/xlink" content-type="doi" xlink:type="simple">10.3897/zookeys.1192.115033.figure2</object-id><object-id xmlns:xlink="http://www.w3.org/1999/xlink" content-type="arpha" xlink:type="simple">B80C3A93-000A-5265-AA03-D86BF454BDBD</object-id><label>Figure 2.</label><caption><p>Wing venation of <italic><tp:taxon-name><tp:taxon-name-part taxon-name-part-type="genus" reg="Woonpaikia">Woonpaikia</tp:taxon-name-part></tp:taxon-name></italic> spp. <bold>A</bold><italic><tp:taxon-name><tp:taxon-name-part taxon-name-part-type="genus" reg="Woonpaikia">W.</tp:taxon-name-part><tp:taxon-name-part taxon-name-part-type="species" reg="imperspicua">imperspicua</tp:taxon-name-part></tp:taxon-name></italic> sp. nov., paratype, slide no. YUS060 <bold>B</bold><italic><tp:taxon-name><tp:taxon-name-part taxon-name-part-type="genus" reg="Woonpaikia">W.</tp:taxon-name-part><tp:taxon-name-part taxon-name-part-type="species" reg="similangoonae">similangoonae</tp:taxon-name-part></tp:taxon-name></italic> sp. nov. paratype, slide no. YUS075. Scale bars: 2.0 mm.</p></caption><graphic xmlns:xlink="http://www.w3.org/1999/xlink" xlink:href="zookeys-1192-001_article-115033__-g002.jpg" position="float" orientation="portrait" xlink:type="simple" id="oo_985562.jpg"><uri content-type="original_file" xlink:type="simple">https://binary.pensoft.net/fig/985562</uri></graphic></fig><fig id="F3" position="float" orientation="portrait"><object-id xmlns:xlink="http://www.w3.org/1999/xlink" content-type="doi" xlink:type="simple">10.3897/zookeys.1192.115033.figure3</object-id><object-id xmlns:xlink="http://www.w3.org/1999/xlink" content-type="arpha" xlink:type="simple">24CD50DF-E583-50F6-BF0D-635FB0104F0A</object-id><label>Figure 3.</label><caption><p>Male genitalia of <italic><tp:taxon-name><tp:taxon-name-part taxon-name-part-type="genus" reg="Woonpaikia">Woonpaikia</tp:taxon-name-part></tp:taxon-name></italic> spp. <bold>A</bold><italic><tp:taxon-name><tp:taxon-name-part taxon-name-part-type="genus" reg="Woonpaikia">W.</tp:taxon-name-part><tp:taxon-name-part taxon-name-part-type="species" reg="angoonae">angoonae</tp:taxon-name-part></tp:taxon-name></italic> Park, 2010, slide no. YUS063 <bold>B</bold><italic><tp:taxon-name><tp:taxon-name-part taxon-name-part-type="genus" reg="Woonpaikia">W.</tp:taxon-name-part><tp:taxon-name-part taxon-name-part-type="species" reg="imperspicua">imperspicua</tp:taxon-name-part></tp:taxon-name></italic> sp. nov., holotype, slide no. YUS064 <bold>C</bold><italic><tp:taxon-name><tp:taxon-name-part taxon-name-part-type="genus" reg="Woonpaikia">W.</tp:taxon-name-part><tp:taxon-name-part taxon-name-part-type="species" reg="similangoonae">similangoonae</tp:taxon-name-part></tp:taxon-name></italic> sp. nov., slide no. YUS062. Scale bars: 0.5 mm.</p></caption><graphic xmlns:xlink="http://www.w3.org/1999/xlink" xlink:href="zookeys-1192-001_article-115033__-g003.jpg" position="float" orientation="portrait" xlink:type="simple" id="oo_985563.jpg"><uri content-type="original_file" xlink:type="simple">https://binary.pensoft.net/fig/985563</uri></graphic></fig></tp:treatment-sec></tp:taxon-treatment>
